# Supplementary material for: Complete genome sequence of an agr-dysfunctional variant of the ST239 lineage of the methicillin-resistant Staphylococcus aureus strain GV69 from Brazil
Source: Stand Genomic Sci. 2016 May 4;11:34. doi: 10.1186/s40793-016-0154-x (PMC4857242; doi:10.1186/s40793-016-0154-x)
Supplement: Additional file 1: Table S1. — InDels into homopolymeric regions of the GV69 complete genome sequence in comparison with TW20 complete genome. (XLS 48 kb) [file 40793_2016_154_MOESM1_ESM.xls]

## Sheet: Sheet1
InDel in Homopolymeric region	Type	GV69 coordinate	TW20 coordinate
1	Del	9696	9698
2	Del	36537	36539
3	Del	37378	37380
4	Del	37427	37430
5	Del	55054	54438
6	Del	63403	62788
7	Del	65789	65175
8	Del	77549	84135
9	Del	86558	93093
10	Del	109472	114676
11	Del	353582	355694
12	Del	375645	377758
13	Del	376477	2151372
14	Del	388843	2138816
15	Del	389203	390030
16	Del	389578	390403
17	Del	389624	390452
18	Del	406275	2122110
19	Del	406420	2121963
20	Del	406571	2121800
21	Del	406805	2121556
22	Del	407051	2121329
23	Del	407139	2121237
24	Del	407440	2120937
25	Del	407551	2120826
26	Del	407625	2120758
27	Del	412283	2116100
28	Del	413547	413498
29	Del	415875	2111328
30	Del	416061	2111141
31	Del	417863	2110054
32	Del	488773	2042208
33	Del	489020	2041960
34	Del	503764	2027212
35	Del	523291	2007674
36	Del	548532	1982432
37	Del	560582	1970381
38	Del	575357	1956940
39	Del	575506	1956804
40	Del	576035	1956274
41	Del	576312	1956001
42	Del	576379	1955926
43	Del	576506	1955799
44	Del	576543	1955756
45	Del	576582	1955717
46	Del	576703	1955589
47	Del	576802	1955478
48	Del	576804	1955475
49	Del	577025	1955266
50	Del	577052	1955238
51	Del	577055	1955234
52	Del	577105	1955173
53	Del	577455	1954825
54	Del	577484	1954797
55	Del	577727	1954560
56	Del	577808	1954473
57	Del	596838	1935456
58	Del	613886	1919157
59	Del	615593	1917449
60	Del	617615	1915427
61	Del	618590	1913119
62	Del	638158	1893550
63	Del	653682	1229393
64	Del	678820	1854220
65	Del	707908	1826461
66	Del	708784	1825585
67	Del	732957	1801413
68	Del	753932	1780439
69	Del	755341	1779031
70	Del	762399	1772025
71	Del	809527	1725639
72	Del	817511	1716322
73	Del	817682	1716150
74	Del	826601	1707230
75	Del	851020	1682810
76	Del	913119	1620710
77	Del	915046	377192
78	Del	915247	377393
79	Del	915634	377765
80	Del	927091	390403
81	Del	956533	413197
82	Del	959982	419584
83	Del	963267	1616443
84	Del	980659	1599051
85	Del	1079602	1502772
86	Del	1193930	1390526
87	Del	1201819	1382636
88	Del	1225767	1358688
89	Del	1230239	1354215
90	Del	1262414	1322047
91	Del	1286441	1298019
92	Del	1286478	1297980
93	Del	1286484	1297971
94	Del	1286489	1297965
95	Del	1302817	1281636
96	Del	1318853	1265599
97	Del	1332699	1251755
98	Del	1344522	1239932
99	Del	1390090	419526
100	Del	1390521	419157
101	Del	1401696	407976
102	Del	1402890	406782
103	Del	1403167	406505
104	Del	1408479	401099
105	Del	1408518	401060
106	Del	1415638	393669
107	Del	1416496	392276
108	Del	1416611	392160
109	Del	1416629	392138
110	Del	1416669	392077
111	Del	1416691	392053
112	Del	1418330	390403
113	Del	1418626	390109
114	Del	1419064	389410
115	Del	1429295	380754
116	Del	1442104	1184452
117	Del	1541654	1084662
118	Del	1572066	1055582
119	Del	1601137	1027853
120	Del	1621702	1007173
121	Del	1654598	974276
122	Del	1663039	965832
123	Del	1663914	964957
124	Del	1667303	961569
125	Del	1667373	961498
126	Del	1668415	960375
127	Del	1668420	960369
128	Del	1668487	960297
129	Del	1668543	960239
130	Del	1668552	960229
131	Del	1668565	960215
132	Del	1668592	960187
133	Del	1668593	960185
134	Del	1668631	960143
135	Del	1668697	960076
136	Del	1668820	959957
137	Del	1668917	959855
138	Del	1668990	959775
139	Del	1669582	959203
140	Del	1669589	959195
141	Del	1669644	959143
142	Del	1669712	959071
143	Del	1669761	959021
144	Del	1669800	958978
145	Del	1670108	958654
146	Del	1670375	958380
147	Del	1670534	958247
148	Del	1670558	958221
149	Del	1670577	958200
150	Del	1670583	958193
151	Del	1670753	958025
152	Del	1672067	956740
153	Del	1672184	956618
154	Del	1672188	956613
155	Del	1672224	956569
156	Del	1672334	956447
157	Del	1672774	956033
158	Del	1672816	955988
159	Del	1672866	955938
160	Del	1672867	955936
161	Del	1673040	955750
162	Del	1673170	955624
163	Del	1673233	955549
164	Del	1673267	955498
165	Del	1673271	955493
166	Del	1673340	955409
167	Del	1673342	955406
168	Del	1673510	955218
169	Del	1673524	955204
170	Del	1673565	955151
171	Del	1673726	954994
172	Del	1673766	954956
173	Del	1673793	954925
174	Del	1673834	954877
175	Del	1673898	954809
176	Del	1673901	954805
177	Del	1673960	954741
178	Del	1673999	954699
179	Del	1674129	954560
180	Del	1674163	954525
181	Del	1674167	954520
182	Del	1674393	954312
183	Del	1674642	954076
184	Del	1674744	953970
185	Del	1674749	953964
186	Del	1674848	953864
187	Del	1674925	953786
188	Del	1675016	953708
189	Del	1675131	953591
190	Del	1675208	953509
191	Del	1692271	937776
192	Del	1723802	907594
193	Del	1735384	896127
194	Del	1826569	808050
195	Del	1857314	778705
196	Del	1886070	749948
197	Del	1918933	713607
198	Del	1940689	691923
199	Del	1998491	634121
200	Del	2049705	582908
201	Del	2093942	541807
202	Del	2096249	542142
203	Del	2097406	541791
204	Del	2097407	541789
205	Del	2097411	541784
206	Del	2098731	542142
207	Del	2098790	542082
208	Del	2206537	445152
209	Del	2209955	441735
210	Del	2233993	413498
211	Del	2235455	2116296
212	Del	2256622	390403
213	Del	2263871	383008
214	Del	2263947	382933
215	Del	2263956	382923
216	Del	2268887	2151200
217	Del	2270888	2152988
218	Del	2323736	2331196
219	Del	2367563	2370440
220	Del	2435569	2438447
221	Del	2441394	2444272
222	Del	2496943	2499820
223	Del	2497607	2500485
224	Del	2514558	2517437
225	Del	2660152	2659396
226	Del	2710453	2708366
227	Del	2742476	2740393
228	Del	2776057	2773661
229	Del	2779155	2776762
230	Del	2780136	2777744
231	Del	2819589	2817198
232	Del	2831822	2829431
233	Del	2844347	2841957
234	Del	2881724	2879335
235	Del	2882834	2880446
236	Del	2883875	2881476
237	Del	2883882	2881484
238	Del	2894678	2892281
239	Del	2911507	2909111
240	Del	2953040	2950645
241	Del	2981956	1229393
242	Del	2996428	2992745
243	Del	3021325	3017643
244	Del	3040009	948037
245	Ins	22155	22156
246	Ins	37294	37295
247	Ins	46695	47437
248	Ins	47082	47823
249	Ins	59703	59088
250	Ins	62554	61938
251	Ins	76152	82737
252	Ins	139323	144520
253	Ins	155269	160465
254	Ins	243985	247853
255	Ins	346655	348766
256	Ins	406336	2122051
257	Ins	406815	2121547
258	Ins	407160	2121217
259	Ins	407606	2120775
260	Ins	412080	2116304
261	Ins	412490	2115893
262	Ins	412755	2115629
263	Ins	413033	2115352
264	Ins	423825	2105937
265	Ins	512122	2018844
266	Ins	547926	1983039
267	Ins	562086	1968878
268	Ins	571288	1959674
269	Ins	575372	1956926
270	Ins	575549	1956761
271	Ins	575695	1956604
272	Ins	575727	1956574
273	Ins	575788	1956524
274	Ins	575929	1956381
275	Ins	575956	1956354
276	Ins	575960	1956351
277	Ins	576131	1956178
278	Ins	576136	1956174
279	Ins	576164	1956146
280	Ins	576262	1956057
281	Ins	576401	1955903
282	Ins	576422	1955883
283	Ins	576689	1955604
284	Ins	576825	1955455
285	Ins	576994	1955294
286	Ins	577206	1955075
287	Ins	577435	1954846
288	Ins	577611	1954675
289	Ins	577874	1954418
290	Ins	596746	1935548
291	Ins	606492	1926552
292	Ins	616606	1916437
293	Ins	641140	1890569
294	Ins	708005	1826365
295	Ins	753889	1780481
296	Ins	755022	1779350
297	Ins	755705	1778674
298	Ins	755798	1778581
299	Ins	756910	1777471
300	Ins	757325	1777057
301	Ins	803106	1732061
302	Ins	914589	376730
303	Ins	915559	377704
304	Ins	956527	413190
305	Ins	956652	413316
306	Ins	978127	1601584
307	Ins	1080545	1501830
308	Ins	1156728	1426394
309	Ins	1186651	1397806
310	Ins	1321010	1263443
311	Ins	1321051	1263403
312	Ins	1326020	1258435
313	Ins	1341408	1243047
314	Ins	1357214	1225910
315	Ins	1357223	1225902
316	Ins	1400828	408843
317	Ins	1401705	407968
318	Ins	1403482	406198
319	Ins	1408772	400809
320	Ins	1433478	1193078
321	Ins	1433484	1193073
322	Ins	1554441	1071876
323	Ins	1574611	1053041
324	Ins	1663667	965205
325	Ins	1667232	961640
326	Ins	1668136	960634
327	Ins	1668176	960596
328	Ins	1668253	960528
329	Ins	1668266	960519
330	Ins	1668357	960436
331	Ins	1668427	960363
332	Ins	1668710	960064
333	Ins	1668737	960039
334	Ins	1668870	959908
335	Ins	1668926	959847
336	Ins	1669064	959703
337	Ins	1669375	959398
338	Ins	1669418	959357
339	Ins	1669453	959329
340	Ins	1669479	959306
341	Ins	1669554	959234
342	Ins	1669739	959045
343	Ins	1669833	958946
344	Ins	1670024	958739
345	Ins	1670090	958672
346	Ins	1670401	958354
347	Ins	1670541	958241
348	Ins	1671819	956965
349	Ins	1671907	956895
350	Ins	1671960	956840
351	Ins	1672240	956555
352	Ins	1672515	956274
353	Ins	1672577	956217
354	Ins	1672645	956156
355	Ins	1672696	956109
356	Ins	1672808	955997
357	Ins	1672856	955949
358	Ins	1673028	955763
359	Ins	1673071	955725
360	Ins	1673094	955700
361	Ins	1673104	955691
362	Ins	1673149	955648
363	Ins	1673291	955466
364	Ins	1673505	955224
365	Ins	1673906	954801
366	Ins	1673978	954723
367	Ins	1674424	954284
368	Ins	1674444	954267
369	Ins	1674514	954198
370	Ins	1674629	954090
371	Ins	1674823	953890
372	Ins	1674944	953769
373	Ins	1674948	953766
374	Ins	1674975	953744
375	Ins	1675080	953645
376	Ins	1675335	953382
377	Ins	2002541	630074
378	Ins	2004326	628290
379	Ins	2094354	541393
380	Ins	2094530	541213
381	Ins	2095795	120665
382	Ins	2096240	542152
383	Ins	2098726	542148
384	Ins	2098934	541940
385	Ins	2144012	492592
386	Ins	2199947	2877443
387	Ins	2200136	2877255
388	Ins	2209659	442031
389	Ins	2232397	419158
390	Ins	2235461	2116301
391	Ins	2253137	2133974
392	Ins	2253231	2134066
393	Ins	2257697	389331
394	Ins	2263865	383015
395	Ins	2263915	382964
396	Ins	2276223	2158321
397	Ins	2276901	2158998
398	Ins	2322569	2330029
399	Ins	2324105	2331564
400	Ins	2326458	2333908
401	Ins	2330721	2212205
402	Ins	2439993	2442870
403	Ins	2443009	2445886
404	Ins	2443617	2446494
405	Ins	2444061	2446938
406	Ins	2444577	2447453
407	Ins	2545211	2548089
408	Ins	2545223	2548100
409	Ins	2551400	2554276
410	Ins	2552557	2555432
411	Ins	2573276	2576149
412	Ins	2574139	2577011
413	Ins	2626495	2627576
414	Ins	2830194	2827802
415	Ins	2863513	2861122
416	Ins	2946861	2944466
417	Ins	2952953	2950557
418	Ins	3027856	3024173
